# Supplementary material for: Lifetime stress accelerates epigenetic aging in an urban, African American cohort: relevance of glucocorticoid signaling
Source: Genome Biol. 2015 Dec 17;16:266. doi: 10.1186/s13059-015-0828-5 (PMC4699359; doi:10.1186/s13059-015-0828-5)
Supplement: Additional file 1: Table S1. — Location of epigenetic clock CpGs in relation to the nearest glucocorticoid response element (as shown by within GR ChIP-Seq peaks in a lymphoblastoid cell line) and their methylation changes in response to the glucocorticoid receptor agonist dexamethasone. (DEX). (XLSX 68 kb) [file 13059_2015_828_MOESM1_ESM.xlsx]

## Sheet: Suppl_1
CpG Probe ID	Mean Methylation Baseline	SD Baseline	Variance Baseline	Mean Post-DEX	SD Post-DEX	Variance Post-DEX	Methylation change	Variance Total	nominal p value	Statistic	FDR corrected p value	Chromosome	P start	P end	Gene symbol	Location	Strand	Probe type	LCL peak distance
cg09646392	0.334	0.07	0.00493	0.274	0.071	0.00502	-0.06	0.00585884	9.23e-16	64.588	1.32e-13	13	108921053	108921102	TNFSF13B	upstream	0	2	787
cg10266490	0.239	0.049	0.00237	0.194	0.05	0.00246	-0.045	0.00290893	5.5e-15	61.072	6.73e-13	1	55013660	55013709	ACOT11	upstream	16	2	-58381
cg06810647	0.177	0.046	0.00208	0.146	0.046	0.00211	-0.031	0.00233208	3.47e-13	52.924	2.98e-11	16	1665095	1665144	CRAMP1L	intronic	0	2	62803
cg07730301	0.332	0.045	0.00205	0.288	0.047	0.00218	-0.044	0.00260379	6.45e-13	51.706	5.26e-11	11	67777953	67778002	ALDH3B1	intronic	0	2	-5934
cg02275294	0.108	0.02	0.000409	0.095	0.019	0.000353	-0.013	0.000424878	4.35e-12	47.959	3.03e-10	1	179262463	179262512	SOAT1	upstream	0	2	72113
cg24471894	0.17	0.036	0.00132	0.14	0.034	0.00113	-0.03	0.00143942	4.48e-12	47.904	3.12e-10	9	2838459	2838508	KIAA0020	exonic	16	2	5296
cg18440048	0.166	0.038	0.00147	0.143	0.035	0.00126	-0.023	0.00148614	7.71e-12	46.839	5.12e-10	22	24093827	24093876	ZNF70	upstream	0	2	15934
cg08965235	0.175	0.039	0.00155	0.158	0.036	0.00129	-0.017	0.00148648	1.19e-11	45.992	7.63e-10	11	65325159	65325208	LTBP3	exonic	0	2	12054
cg00431549	0.21	0.045	0.00201	0.166	0.05	0.00248	-0.044	0.00272977	2.91e-11	44.237	1.74e-09	12	15038976	15039025	MGP	upstream	16	2	-40427
cg06117855	0.151	0.03	0.000925	0.135	0.028	0.000811	-0.017	0.000933285	1.73e-10	40.746	8.91e-09	3	45067739	45067788	CLEC3B	UTR5	16	2	11392
cg21096399	0.165	0.027	0.000712	0.149	0.025	0.000626	-0.016	0.000734317	2.58e-10	39.969	1.29e-08	11	119188146	119188195	MCAM	upstream	0	2	5893
cg07408456	0.31	0.044	0.00195	0.279	0.043	0.00184	-0.031	0.00213441	8.52e-10	37.638	3.86e-08	19	15590483	15590532	PGLYRP2	upstream	16	2	-11900
cg02364642	0.25	0.03	0.000903	0.239	0.027	0.000705	-0.011	0.000834123	3.26e-09	35.024	1.31e-07	12	58005709	58005758	ARHGEF25	exonic	16	2	-20560
cg27494383	0.056	0.012	0.000149	0.052	0.01	0.000106	-0.004	0.00013068	2.21e-08	31.3	7.51e-07	15	41805869	41805918	LTK	exonic	0	2	-22886
cg13682722	0.078	0.017	0.000286	0.07	0.015	0.000222	-0.008	0.000268635	2.72e-08	30.895	9.08e-07	14	90798569	90798618	NRDE2	upstream	0	2	0
cg16984944	0.169	0.027	0.000753	0.146	0.028	0.000763	-0.023	0.000889902	4e-08	30.151	1.28e-06	3	99979376	99979425	TBC1D23	upstream	16	2	0
cg06144905	0.202	0.034	0.00114	0.186	0.033	0.00111	-0.016	0.00118315	9.07e-08	28.562	2.69e-06	17	27369781	27369830	PIPOX	upstream	0	2	68994
cg10486998	0.125	0.02	0.000395	0.122	0.019	0.000357	-0.003	0.0003772	1.09e-07	28.202	3.17e-06	18	74961788	74961837	GALR1	upstream	0	2	-118276
cg08370996	0.102	0.019	0.000367	0.094	0.017	0.000299	-0.007	0.000344945	1.74e-07	27.303	4.84e-06	15	96873982	96874031	NR2F2	intronic	16	2	-3208
cg25148589	0.164	0.032	0.00104	0.16	0.032	0.000994	-0.004	0.00101576	1.79e-07	27.249	4.96e-06	4	158141937	158141986	GRIA2	UTR5	0	2	757968
cg17338403	0.141	0.02	0.000399	0.13	0.019	0.000365	-0.011	0.00041112	1.82e-07	27.218	5.04e-06	15	92395837	92395886	SV2B(dist=551298)	SLCO3A1(dist=1052)	intergenic	0	2
cg17324128	0.172	0.024	0.000557	0.162	0.023	0.000547	-0.01	0.000576297	2.41e-07	26.67	6.48e-06	10	45455501	45455550	RASSF4	intronic	0	2	5756
cg12351433	0.233	0.032	0.000995	0.222	0.029	0.000838	-0.011	0.000945662	2.74e-07	26.427	7.28e-06	2	48982958	48983007	STON1-GTF2A1L	intronic	0	2	190620
cg01262913	0.074	0.012	0.000155	0.068	0.012	0.000149	-0.006	0.000160491	5.11e-07	25.223	1.27e-05	21	38580487	38580536	DSCR9	upstream	0	2	0
cg25809905	0.522	0.065	0.00427	0.51	0.064	0.00412	-0.012	0.00421511	5.36e-07	25.129	1.33e-05	17	42467729	42467778	ITGA2B	upstream	0	2	12128
cg04121983	0.103	0.019	0.000362	0.095	0.017	0.000279	-0.008	0.000337129	6.63e-07	24.719	1.61e-05	17	73511036	73511085	CASKIN2	intronic	16	2	613
cg06738602	0.133	0.031	0.000978	0.115	0.029	0.000821	-0.019	0.000984208	7.02e-07	24.61	1.69e-05	14	52780585	52780634	PTGER2	upstream	16	2	-1889
cg21870884	0.232	0.03	0.000927	0.215	0.032	0.00102	-0.017	0.00104771	1.17e-06	23.633	2.67e-05	1	200842380	200842429	GPR25	exonic	16	2	-2797
cg13302154	0.356	0.065	0.00419	0.317	0.066	0.00432	-0.039	0.00461649	2.45e-06	22.205	5.13e-05	12	15039383	15039432	MGP	upstream	16	2	-40834
cg14423778	0.295	0.044	0.0019	0.278	0.04	0.0016	-0.017	0.00181512	2.45e-06	22.204	5.13e-05	3	151985434	151985483	MBNL1-AS1	ncRNA_exonic	0	2	773
cg16744741	0.351	0.051	0.0026	0.331	0.048	0.00226	-0.021	0.00252508	2.63e-06	22.069	5.47e-05	4	82125976	82126025	PRKG2	exonic	16	2	146783
cg01560871	0.623	0.044	0.00196	0.61	0.037	0.0014	-0.012	0.00170952	5.6e-06	20.619	0.000106809	10	72545425	72545474	TBATA	upstream	0	2	29900
cg20914508	0.128	0.013	0.000169	0.125	0.013	0.000163	-0.003	0.000167543	5.83e-06	20.543	0.000110676	3	115342334	115342383	GAP43	UTR5	0	2	-475271
cg06993413	0.086	0.013	0.000167	0.082	0.012	0.000153	-0.004	0.000164686	6.57e-06	20.315	0.000122851	15	65810205	65810254	DPP8	upstream	0	2	0
cg19706682	0.128	0.025	0.000633	0.123	0.025	0.000649	-0.005	0.000645175	7.37e-06	20.094	0.000135853	16	84179282	84179331	DNAAF1	intronic	16	2	-28482
cg14163776	0.213	0.024	0.000556	0.21	0.022	0.000471	-0.003	0.000513311	8.9e-06	19.734	0.000160568	3	195164531	195164580	ACAP2	upstream	16	2	-359
cg01968178	0.108	0.014	0.000194	0.107	0.014	0.000196	-0.002	0.000194811	8.93e-06	19.728	0.000161027	2	86565039	86565088	REEP1	intronic	0	2	-66157
cg16899442	0.183	0.026	0.000661	0.171	0.022	0.000489	-0.012	0.000610908	1.12e-05	19.293	0.000196429	16	776459	776508	CCDC78	UTR5	0	2	63
cg01459453	0.677	0.072	0.00512	0.668	0.074	0.00548	-0.008	0.00529864	1.14e-05	19.263	0.000199436	1	169599163	169599212	SELP	intronic	16	2	-42675
cg26045434	0.114	0.014	0.000195	0.111	0.013	0.000167	-0.003	0.000182763	1.14e-05	19.254	0.000199436	8	21987812	21987861	HR	intronic	16	2	10960
cg18573383	0.092	0.015	0.000219	0.089	0.014	0.000183	-0.003	0.000202958	1.4e-05	18.87	0.000238838	12	75603352	75603401	KCNC2	UTR5	16	2	120309
cg02827112	0.08	0.01	0.000103	0.078	0.01	0.000107	-0.003	0.000106219	1.45e-05	18.805	0.000246283	4	95129404	95129453	SMARCAD1	intronic	0	2	0
cg13828047	0.324	0.029	0.000842	0.311	0.025	0.000646	-0.013	0.00078586	2.73e-05	17.6	0.000428094	15	75182081	75182130	MPI	upstream	16	2	0
cg16358826	0.151	0.021	0.000438	0.149	0.017	0.000297	-0.002	0.000366578	2.9e-05	17.481	0.000451659	4	46996215	46996264	GABRA4	UTR5	16	2	468765
cg25771195	0.44	0.043	0.00186	0.437	0.04	0.00164	-0.003	0.00174674	2.98e-05	17.428	0.000462461	16	58163765	58163814	C16orf80	upstream	16	2	0
cg15804973	0.332	0.057	0.00323	0.316	0.056	0.00315	-0.017	0.00324906	3.44e-05	17.159	0.000523377	6	137114514	137114563	MAP3K5	upstream	0	2	0
cg25552492	0.118	0.016	0.000254	0.114	0.015	0.000227	-0.005	0.000245425	3.6e-05	17.07	0.000544588	8	22013950	22013999	LGI3	exonic	16	2	-14298
cg22947000	0.338	0.059	0.00353	0.319	0.055	0.00306	-0.019	0.00337037	5.1e-05	16.411	0.000737773	16	81272232	81272281	BCMO1	upstream	16	2	75730
cg03760483	0.375	0.067	0.00452	0.355	0.068	0.00461	-0.02	0.00464757	7.34e-05	15.722	0.00101201	17	6899248	6899297	LOC100506713	ncRNA_intronic	16	2	8745
cg12946225	0.131	0.019	0.000366	0.13	0.019	0.000373	-0.001	0.000368926	8.47e-05	15.451	0.00114632	19	3573702	3573751	HMG20B	exonic	16	2	-15492
cg06493994	0.171	0.027	0.000711	0.165	0.027	0.000718	-0.006	0.000720642	0.0001	15.132	0.00132171	6	25652553	25652602	SCGN	UTR5	16	2	-246660
cg08413469	0.076	0.011	0.000129	0.077	0.011	0.000126	0.001	0.000127504	0.000101	15.126	0.00133282	1	68962891	68962940	DEPDC1	upstream	16	2	-154073
cg17729667	0.136	0.02	0.000408	0.137	0.02	0.000387	0.001	0.000396773	0.000119	14.801	0.00153492	20	25566333	25566382	NINL	upstream	16	2	37927
cg13931228	0.111	0.021	0.000439	0.103	0.017	0.000304	-0.008	0.000386901	0.000162	14.228	0.00200357	7	24612419	24612468	MPP6	upstream	0	2	142550
cg08771731	0.052	0.009	8.73e-05	0.049	0.009	8.23e-05	-0.003	8.65e-05	0.000164	14.209	0.00202507	5	17216385	17216434	LOC285696	ncRNA_exonic	16	2	0
cg00864867	0.056	0.01	9.66e-05	0.051	0.01	9.08e-05	-0.004	9.79e-05	0.000236	13.523	0.00276631	12	80085269	80085318	PAWR	upstream	0	2	-2111
cg14992253	0.138	0.019	0.000375	0.131	0.017	0.000295	-0.007	0.000345984	0.000246	13.439	0.00286523	1	32687568	32687617	TMEM234	exonic	0	2	134
cg19046959	0.087	0.017	0.0003	0.081	0.016	0.000243	-0.005	0.000277224	0.000248	13.43	0.00288474	1	36565857	36565906	COL8A2	upstream	0	2	-220
cg10281002	0.128	0.022	0.000463	0.125	0.025	0.000603	-0.003	0.000532751	0.00025	13.409	0.00290356	12	114846350	114846399	TBX5-AS1	ncRNA_intronic	16	2	-441699
cg26620959	0.096	0.014	0.000204	0.093	0.012	0.000143	-0.003	0.000175867	0.000257	13.363	0.00297383	6	152958490	152958539	SYNE1	UTR5	0	2	-334655
cg03565323	0.13	0.025	0.00062	0.132	0.024	0.000599	0.002	0.000608048	0.000283	13.181	0.00323054	17	16472867	16472916	ZNF287	upstream	0	2	-33435
cg13899108	0.39	0.065	0.0042	0.383	0.064	0.00409	-0.006	0.00413654	0.000318	12.962	0.00356885	19	18344323	18344372	PDE4C	intronic	0	2	-3626
cg14894144	0.331	0.037	0.00136	0.322	0.037	0.00133	-0.009	0.00136269	0.000408	12.496	0.00440814	18	21270555	21270604	LAMA3	intronic	0	2	-103033
cg11025793	0.136	0.023	0.000551	0.123	0.025	0.000632	-0.013	0.000630455	0.000592	11.799	0.00604307	19	13261966	13262015	IER2	intronic	16	2	185
cg04452713	0.114	0.026	0.000676	0.101	0.024	0.000594	-0.013	0.000673093	0.00071	11.463	0.0070407	6	56707688	56707737	DST	intronic	0	2	1027
cg15988232	0.405	0.036	0.00131	0.4	0.035	0.00125	-0.005	0.00127927	0.000766	11.322	0.00750515	3	47621128	47621177	CSPG5	intronic	0	2	-57173
cg25070637	0.079	0.009	8.09e-05	0.078	0.009	7.57e-05	-0.001	7.83e-05	0.000794	11.256	0.00773323	8	97505819	97505868	SDC2	upstream	16	2	101601
cg26003813	0.103	0.012	0.000144	0.099	0.011	0.00012	-0.004	0.00013529	0.000826	11.183	0.00798791	16	23689803	23689852	PLK1	upstream	0	2	25
cg19761273	0.236	0.035	0.0012	0.227	0.031	0.000963	-0.009	0.00109341	0.000928	10.965	0.00880633	17	80232097	80232146	CSNK1D	upstream	0	2	-415
cg01027805	0.083	0.008	5.74e-05	0.083	0.008	5.83e-05	0	5.77e-05	0.0012	10.495	0.010894	14	21566864	21566913	ZNF219	intronic	0	2	4559
cg08030082	0.43	0.033	0.00111	0.42	0.03	0.000909	-0.009	0.00102603	0.00121	10.482	0.0109694	2	25391840	25391889	POMC	upstream	0	2	-2237
cg22613010	0.102	0.013	0.000174	0.1	0.011	0.00011	-0.003	0.000143574	0.00122	10.459	0.0110421	3	184079173	184079222	CLCN2	exonic	0	2	821
cg13836627	0.092	0.014	0.000197	0.093	0.014	0.000188	0.001	0.000191921	0.0013	10.337	0.0116459	15	30113674	30113723	TJP1	intronic	16	2	-511915
cg04999691	0.634	0.034	0.00116	0.615	0.031	0.000935	-0.019	0.00113628	0.00154	10.024	0.0133901	7	150027001	150027050	C7orf29	UTR5	16	2	-6065
cg14329157	0.176	0.027	0.000734	0.167	0.028	0.000756	-0.01	0.000766627	0.00181	9.729	0.0153098	2	228736086	228736135	DAW1	upstream	16	2	-59838
cg15341340	0.07	0.007	4.89e-05	0.07	0.007	4.57e-05	0	4.71e-05	0.00185	9.69	0.0155912	19	12992238	12992287	DNASE2	UTR5	0	2	0
cg05903609	0.136	0.017	0.000273	0.133	0.016	0.000246	-0.002	0.000260011	0.00189	9.657	0.0158692	17	1587889	1587938	PRPF8	intronic	0	2	0
cg16034652	0.475	0.042	0.00181	0.473	0.045	0.00206	-0.002	0.00192397	0.00208	9.475	0.0171624	14	93798310	93798359	BTBD7	intronic	0	2	876
cg26723847	0.106	0.016	0.000242	0.1	0.014	0.000194	-0.006	0.000226401	0.00249	9.148	0.0198765	11	134095653	134095702	VPS26B	intronic	0	2	-1019
cg26372517	0.251	0.062	0.00385	0.24	0.064	0.00407	-0.011	0.00397408	0.00265	9.034	0.0209099	1	36039160	36039209	TFAP2E	exonic	0	2	4068
cg03019000	0.652	0.04	0.00159	0.673	0.038	0.00147	0.022	0.00164009	0.00274	8.975	0.0214831	3	51704352	51704401	TEX264	upstream	0	2	1583
cg21370143	0.736	0.029	0.000851	0.726	0.028	0.000812	-0.01	0.000855027	0.00289	8.876	0.0224235	11	47374209	47374258	MYBPC3	UTR5	0	2	13486
cg06836772	0.158	0.027	0.000713	0.151	0.025	0.000638	-0.007	0.000686262	0.0029	8.872	0.0224863	1	57110354	57110403	PRKAA2	upstream	16	2	-59330
cg01485645	0.152	0.017	0.000285	0.153	0.016	0.000258	0.001	0.000270788	0.00291	8.865	0.0225532	17	36862150	36862199	MLLT6	intronic	16	2	-698
cg06361108	0.057	0.01	0.000102	0.055	0.009	7.59e-05	-0.002	8.94e-05	0.00322	8.676	0.0245049	16	2478782	2478831	CCNF	upstream	0	2	14
cg16408394	0.053	0.009	7.68e-05	0.052	0.01	9.48e-05	-0.001	8.56e-05	0.00338	8.591	0.0254902	9	137219076	137219125	RXRA	intronic	0	2	63243
cg24126851	0.722	0.028	0.000764	0.712	0.024	0.00058	-0.01	0.000693663	0.00363	8.459	0.0269866	11	6678144	6678193	DCHS1(dist=1070)	MRPL17(dist=23423)	intergenic	0	2
cg01027739	0.092	0.013	0.000165	0.09	0.014	0.000202	-0.002	0.000183245	0.00365	8.452	0.027106	9	131842689	131842738	DOLPP1	upstream	16	2	0
cg20828084	0.785	0.039	0.00149	0.786	0.032	0.00105	0.001	0.00126692	0.00371	8.42	0.0274601	15	81070802	81070851	KIAA1199	upstream	16	2	-1643
cg26845300	0.086	0.033	0.0011	0.079	0.035	0.00126	-0.007	0.0011863	0.00404	8.264	0.0294235	6	158243785	158243834	SNX9	upstream	16	1	50949
cg08331960	0.313	0.025	0.000605	0.307	0.024	0.000592	-0.006	0.000605363	0.00409	8.243	0.0297185	16	2076598	2076647	SLC9A3R2	upstream	0	2	-16166
cg07158339	0.335	0.045	0.00204	0.329	0.049	0.0024	-0.006	0.00222341	0.00431	8.146	0.0310086	9	71650188	71650237	FXN	upstream	16	2	0
cg16241714	0.025	0.008	5.95e-05	0.024	0.007	4.98e-05	-0.001	5.45e-05	0.00447	8.082	0.0319396	8	48650463	48650512	CEBPD	exonic	16	1	-139394
cg13460409	0.239	0.049	0.00237	0.234	0.051	0.00261	-0.005	0.0024886	0.00458	8.038	0.0325563	21	38379521	38379570	DSCR6	intronic	16	2	-17135
cg05250458	0.24	0.038	0.00143	0.239	0.038	0.00141	-0.001	0.00141717	0.00484	7.937	0.0340178	19	9473516	9473565	ZNF559-ZNF177	intronic	16	2	-38219
cg17655614	0.278	0.03	0.000915	0.272	0.03	0.00092	-0.007	0.00092469	0.00492	7.909	0.0344555	16	68770895	68770944	CDH1	upstream	16	2	18952
cg06462291	0.074	0.017	0.000295	0.067	0.018	0.00033	-0.007	0.000322338	0.00493	7.905	0.0345097	12	104235430	104235479	NT5DC3	upstream	16	2	65871
cg04528819	0.135	0.026	0.000654	0.133	0.023	0.000525	-0.002	0.0005878	0.00498	7.887	0.0347928	7	130418266	130418315	KLF14	exonic	16	2	164527
cg23517605	0.17	0.016	0.000251	0.166	0.016	0.000262	-0.004	0.000259966	0.00517	7.817	0.0358281	6	3228366	3228415	TUBB2B	upstream	0	2	-17986
cg27544190	0.107	0.015	0.000227	0.101	0.013	0.000171	-0.006	0.000206956	0.00589	7.582	0.039746	21	33785435	33785484	EVA1C	intronic	0	2	-20032
cg13216057	0.078	0.012	0.000133	0.074	0.012	0.000142	-0.004	0.000140326	0.00602	7.545	0.0404451	11	12030644	12030693	DKK3	intronic	0	2	35054
cg04084157	0.128	0.017	0.000291	0.128	0.017	0.000286	0.001	0.000287663	0.00613	7.513	0.0410391	7	100809050	100809099	VGF	upstream	0	2	0
cg02071305	0.265	0.027	0.000725	0.264	0.025	0.000637	-0.002	0.000679387	0.00618	7.496	0.0413063	15	41185924	41185973	VPS18	upstream	16	2	254
cg06557358	0.08	0.009	7.29e-05	0.079	0.009	7.26e-05	-0.001	7.26e-05	0.00678	7.33	0.0444372	17	32907003	32907052	C17orf102	TMEM132E	upstream	0	2
cg00945507	0.365	0.077	0.00597	0.366	0.08	0.00637	0.001	0.00614497	0.00692	7.295	0.0451574	7	54827678	54827727	SEC61G	upstream	0	2	305387
cg12373771	0.142	0.025	0.000635	0.138	0.025	0.000645	-0.004	0.000640667	0.00703	7.265	0.04571	22	17601332	17601381	CECR6	exonic	16	2	-35169
cg01644850	0.053	0.007	5.11e-05	0.052	0.006	4.18e-05	-0.001	4.66e-05	0.00733	7.189	0.0472423	19	58193182	58193231	ZNF551	upstream	16	2	0
cg22809047	0.594	0.043	0.00182	0.584	0.04	0.00162	-0.009	0.00173877	0.0075	7.15	0.0480977	2	101618262	101618311	RPL31	upstream	0	2	0
cg19273182	0.079	0.008	6.79e-05	0.08	0.008	6.41e-05	0.001	6.6e-05	0.00781	7.076	0.0496203	2	60983418	60983467	PAPOLG	UTR5	0	2	82859
cg15547534	0.059	0.008	6.86e-05	0.058	0.008	6.27e-05	-0.001	6.56e-05	0.00784	7.069	0.0497745	7	100034361	100034410	PPP1R35	upstream	16	2	0
cg17853587	0.099	0.017	0.000277	0.096	0.018	0.000307	-0.003	0.000292699	0.00795	7.044	0.0503183	4	118954387	118954436	TRAM1L1(dist=947651)	NDST3(dist=1064)	intergenic	0	2
cg25101936	0.51	0.071	0.00506	0.491	0.065	0.00426	-0.019	0.00473175	0.00813	7.005	0.0512118	11	113929115	113929164	HTR3A(dist=68081)	ZBTB16(dist=1267)	intergenic	16	2
cg07498421	0.132	0.019	0.000357	0.135	0.019	0.000376	0.004	0.000368922	0.00898	6.827	0.0553255	12	94071174	94071223	CRADD	UTR5	16	2	0
cg07291563	0.051	0.007	4.26e-05	0.051	0.007	4.84e-05	0	4.53e-05	0.0092	6.783	0.056384	19	48949392	48949441	GRWD1	exonic	16	2	0
cg19167673	0.119	0.012	0.000144	0.118	0.011	0.000119	-0.001	0.000130933	0.00943	6.739	0.0574867	22	39640836	39640885	PDGFB	UTR5	0	2	-7906
cg09019938	0.096	0.014	0.00021	0.092	0.013	0.000167	-0.004	0.0001907	0.00966	6.696	0.0585577	10	52834449	52834498	PRKG1	exonic	16	2	-402276
cg03891319	0.083	0.013	0.000173	0.079	0.012	0.00014	-0.004	0.000160265	0.00972	6.685	0.058826	3	52016789	52016838	ABHD14A-ACY1	ncRNA_intronic	16	2	-7563
cg11314684	0.361	0.038	0.00148	0.365	0.042	0.00176	0.003	0.00161696	0.00977	6.677	0.0590589	1	244006239	244006288	AKT3	intronic	16	2	204642
cg16419345	0.05	0.008	6e-05	0.047	0.006	3.76e-05	-0.004	5.22e-05	0.00983	6.666	0.0593239	17	73976040	73976089	TEN1-CDK3	ncRNA_intronic	16	2	-11
cg25411725	0.779	0.023	0.000528	0.778	0.022	0.000504	-0.001	0.000514157	0.00998	6.639	0.0600428	3	38306673	38306722	SLC22A13	upstream	0	2	81271
cg01656216	0.772	0.035	0.00125	0.759	0.037	0.00134	-0.013	0.0013279	0.011	6.471	0.0646087	10	31273711	31273760	ZNF438	intronic	0	2	46618
cg26005082	0.075	0.012	0.00014	0.073	0.011	0.000132	-0.003	0.000137053	0.0112	6.44	0.0654575	19	4769611	4769660	MIR7-3HG	ncRNA_exonic	16	2	0
cg26453588	0.433	0.046	0.00209	0.419	0.043	0.00185	-0.013	0.00201131	0.0131	6.157	0.0737231	22	43506022	43506071	BIK	upstream	0	2	1116
cg24899750	0.565	0.044	0.00194	0.554	0.039	0.00155	-0.01	0.00176396	0.0148	5.938	0.0809497	20	16710315	16710364	SNRPB2	upstream	0	2	0
cg03588357	0.074	0.009	8.2e-05	0.073	0.008	5.64e-05	-0.001	6.92e-05	0.0173	5.663	0.0911312	14	91720124	91720173	GPR68	UTR5	16	2	-3195
cg20692569	0.359	0.037	0.00135	0.359	0.039	0.00152	0.001	0.00142843	0.0181	5.583	0.0941724	7	72848482	72848531	FZD9	exonic	0	2	17604
cg02217159	0.109	0.025	0.000605	0.101	0.024	0.000564	-0.008	0.000596837	0.021	5.329	0.10509	6	62996698	62996747	KHDRBS2	upstream	0	2	11743
cg21801378	0.076	0.022	0.000504	0.069	0.022	0.000485	-0.007	0.000503946	0.022	5.247	0.108753	15	72612077	72612126	CELF6	exonic	16	1	924
cg12985418	0.059	0.007	4.57e-05	0.059	0.007	4.74e-05	0.001	4.64e-05	0.0223	5.222	0.109814	18	19320489	19320538	ABHD3(dist=35723)	MIB1(dist=1007)	intergenic	16	2
cg19722847	0.153	0.024	0.000575	0.148	0.023	0.000547	-0.005	0.000565808	0.0229	5.174	0.111954	12	30849115	30849164	IPO8	upstream	0	2	0
cg22289837	0.308	0.032	0.000993	0.302	0.032	0.00103	-0.006	0.0010147	0.0231	5.157	0.112662	8	86350229	86350278	CA3	upstream	16	2	-191458
cg20100381	0.103	0.015	0.000224	0.105	0.015	0.000211	0.001	0.000216541	0.024	5.095	0.115879	16	66864359	66864408	NAE1	intronic	16	2	213
cg26842024	0.118	0.014	0.000185	0.125	0.014	0.000205	0.007	0.000207255	0.0241	5.09	0.116218	19	16436073	16436122	KLF2	exonic	16	2	3083
cg12768605	0.175	0.039	0.00156	0.172	0.04	0.0016	-0.003	0.00157588	0.0258	4.97	0.12216	19	44324902	44324951	LYPD5	upstream	16	2	6190
cg25657834	0.11	0.023	0.00051	0.109	0.022	0.000473	-0.001	0.000489651	0.026	4.957	0.122873	2	11810316	11810365	NTSR2	UTR5	16	2	73527
cg02388150	0.206	0.047	0.0022	0.196	0.046	0.00214	-0.01	0.00218368	0.0261	4.947	0.123216	8	41165650	41165699	SFRP1	intronic	16	2	121854
cg18956095	0.093	0.011	0.000112	0.094	0.012	0.000155	0.001	0.00013282	0.0263	4.937	0.12391	8	124287062	124287111	ZHX1	ZHX1-C8ORF76	upstream	16	2
cg27015931	0.134	0.016	0.000246	0.132	0.015	0.000236	-0.002	0.000241211	0.0269	4.896	0.12602	16	22012405	22012454	PDZD9	UTR5	0	2	0
cg22449114	0.317	0.032	0.00103	0.311	0.032	0.00105	-0.006	0.00104193	0.0275	4.858	0.128075	20	590194	590243	TCF15	intronic	16	2	-19985
cg10523019	0.137	0.025	0.000629	0.139	0.026	0.000655	0.001	0.000639935	0.0282	4.815	0.130463	2	227700459	227700508	RHBDD1	upstream	0	2	0
cg17099569	0.72	0.045	0.002	0.752	0.045	0.00203	0.033	0.00227563	0.0282	4.815	0.130463	2	121549817	121549866	LOC84931(dist=325892)	GLI2(dist=5001)	intergenic	16	2
cg17686885	0.142	0.027	0.000706	0.141	0.026	0.000666	-0.001	0.000683641	0.0335	4.518	0.147685	17	52977720	52977769	TOM1L1	upstream	16	2	67961
cg03330058	0.27	0.035	0.00123	0.261	0.038	0.00141	-0.009	0.00133861	0.0349	4.451	0.15196	3	127392354	127392403	ABTB1	intronic	16	2	-21007
cg08434234	0.129	0.014	0.000203	0.13	0.015	0.00024	0.001	0.000220412	0.035	4.446	0.152261	7	137531173	137531222	DGKI	exonic	0	1	-9409
cg13129046	0.16	0.024	0.000565	0.154	0.023	0.00055	-0.005	0.000562194	0.0378	4.312	0.160784	10	71389647	71389696	C10orf35	upstream	16	2	-121718
cg15703512	0.071	0.007	5.2e-05	0.071	0.007	5.38e-05	0	5.27e-05	0.0405	4.199	0.168616	16	22012566	22012615	PDZD9	upstream	0	2	0
cg22736354	0.215	0.029	0.000844	0.215	0.029	0.000863	0	0.000850206	0.041	4.177	0.170056	6	18122720	18122769	NHLRC1	exonic	0	2	32292
cg02654291	0.392	0.04	0.00161	0.391	0.038	0.00141	0	0.00150445	0.042	4.135	0.172939	9	86571965	86572014	C9orf64	upstream	16	2	-693
cg09191327	0.072	0.008	6.95e-05	0.072	0.009	8.54e-05	0	7.72e-05	0.0434	4.081	0.176935	9	133540109	133540158	PRDM12	exonic	0	2	19379
cg03167275	0.091	0.011	0.000132	0.088	0.014	0.000204	-0.002	0.000168722	0.049	3.877	0.192474	21	18886094	18886143	CXADR	intronic	0	2	266543
cg07337598	0.697	0.03	0.000905	0.688	0.027	0.00072	-0.01	0.00083345	0.0505	3.826	0.196485	1	150953944	150953993	ANXA9	upstream	0	2	-1421
cg19478743	0.094	0.012	0.000138	0.092	0.012	0.000148	-0.002	0.000143814	0.0519	3.778	0.200171	17	4642648	4642697	CXCL16	exonic	0	2	-7668
cg23786576	0.063	0.007	4.93e-05	0.063	0.006	3.86e-05	0	4.38e-05	0.052	3.776	0.200419	1	47133597	47133646	ATPAF1	intronic	0	2	0
cg05442902	0.25	0.022	0.000493	0.249	0.023	0.000509	-0.001	0.000499367	0.0521	3.772	0.200687	22	21368961	21369010	P2RX6	TUBA3FP	upstream	16	2
cg25781123	0.057	0.012	0.000153	0.056	0.013	0.000161	0	0.000156736	0.0552	3.677	0.208651	3	9404549	9404598	THUMPD3	upstream	16	2	0
cg01873645	0.049	0.006	4.04e-05	0.05	0.006	3.53e-05	0.001	3.8e-05	0.0561	3.649	0.211027	9	74526650	74526699	C9orf85	exonic	0	2	0
cg20761322	0.131	0.027	0.000733	0.128	0.025	0.000618	-0.003	0.000675346	0.0594	3.554	0.21931	15	78423515	78423564	CIB2	exonic	16	2	-22440
cg05294243	0.232	0.028	0.000793	0.23	0.026	0.000689	-0.001	0.000738846	0.0607	3.519	0.222549	19	51569107	51569156	KLK13	upstream	0	2	42404
cg24081819	0.097	0.021	0.000431	0.094	0.024	0.000575	-0.003	0.00050382	0.0608	3.515	0.222793	8	27348941	27348990	EPHX2	intronic	0	2	0
cg15262928	0.06	0.008	5.92e-05	0.061	0.007	5.4e-05	0.001	5.66e-05	0.0616	3.493	0.224686	1	201924523	201924572	TIMM17A	upstream	16	2	0
cg17589341	0.419	0.057	0.0033	0.414	0.055	0.003	-0.005	0.00314022	0.0633	3.45	0.228804	18	43304080	43304129	SLC14A1	UTR5	0	2	-36535
cg24058132	0.44	0.041	0.00169	0.453	0.043	0.00184	0.014	0.0018039	0.0675	3.344	0.238898	14	88459867	88459916	GALC	UTR5	0	2	0
cg10940099	0.035	0.005	2.14e-05	0.035	0.004	1.87e-05	0	2e-05	0.0707	3.266	0.246201	6	109703939	109703988	CD164	upstream	0	2	0
cg07849904	0.073	0.009	7.75e-05	0.074	0.009	7.66e-05	0.001	7.71e-05	0.071	3.261	0.246907	22	28197747	28197796	MN1	upstream	16	2	117375
cg26456957	0.053	0.008	5.83e-05	0.054	0.007	5.02e-05	0.001	5.43e-05	0.074	3.191	0.253669	19	55629314	55629363	PPP1R12C	upstream	16	2	0
cg06926735	0.044	0.006	3.17e-05	0.043	0.006	3.69e-05	-0.001	3.43e-05	0.0751	3.168	0.256182	20	48732668	48732717	TMEM189-UBE2V1	intronic	0	2	0
cg20947775	0.081	0.008	7.06e-05	0.081	0.008	6.25e-05	0	6.63e-05	0.0768	3.131	0.259968	4	83720191	83720240	SCD5	upstream	16	2	-59326
cg25928579	0.095	0.014	0.000194	0.095	0.015	0.000223	-0.001	0.000208186	0.0773	3.121	0.26111	17	46692485	46692534	HOXB8	upstream	16	2	-3867
cg11388238	0.062	0.009	8.25e-05	0.059	0.009	8.48e-05	-0.002	8.49e-05	0.0782	3.102	0.263088	2	201375099	201375148	KCTD18	upstream	0	2	0
cg17960516	0.085	0.011	0.00013	0.083	0.011	0.000112	-0.001	0.00012116	0.0821	3.022	0.271514	4	3465005	3465054	DOK7	UTR5	0	2	17259
cg14658362	0.063	0.008	7.06e-05	0.062	0.008	7.02e-05	-0.001	7.03e-05	0.0834	2.997	0.274315	8	30241612	30241661	LOC100128750	ncRNA_intronic	16	2	-59182
cg21211748	0.087	0.009	8.7e-05	0.089	0.009	8.35e-05	0.002	8.59e-05	0.0848	2.97	0.277152	1	23857986	23858035	E2F2	upstream	16	2	0
cg24254120	0.054	0.008	5.8e-05	0.055	0.008	6.93e-05	0.001	6.36e-05	0.0857	2.953	0.27898	13	34392870	34392919	RFC3	intronic	0	2	-351
cg02580606	0.813	0.023	0.000533	0.811	0.022	0.000478	-0.003	0.000505311	0.094	2.805	0.296043	17	39526727	39526776	KRT33B	upstream	0	2	277351
cg00168942	0.532	0.049	0.00238	0.53	0.046	0.00215	-0.002	0.0022572	0.0947	2.793	0.29741	10	35894381	35894430	GJD4	UTR5	16	2	-455440
cg13269407	0.155	0.041	0.00171	0.137	0.037	0.00136	-0.018	0.00160687	0.0948	2.791	0.297603	22	46450108	46450157	LOC150381	ncRNA_intronic	0	2	-17930
cg07285276	0.722	0.039	0.00154	0.734	0.036	0.00129	0.012	0.00144259	0.0997	2.71	0.307071	9	134612966	134613015	RAPGEF1	upstream	16	2	2462
cg09722397	0.097	0.01	9.63e-05	0.096	0.01	0.000102	0	9.89e-05	0.103	2.662	0.312935	17	72855894	72855943	GRIN2C	UTR5	16	2	5002
cg10920957	0.07	0.011	0.000113	0.068	0.009	8.33e-05	-0.002	9.86e-05	0.104	2.639	0.314926	16	87635474	87635523	JPH3	upstream	0	2	-108229
cg11653266	0.052	0.007	5.2e-05	0.052	0.007	5.47e-05	0	5.32e-05	0.104	2.642	0.314926	17	73901340	73901389	MRPL38	upstream	0	2	0
cg02332492	0.761	0.027	0.000713	0.755	0.026	0.000702	-0.006	0.000712374	0.107	2.591	0.320548	9	139840629	139840678	C8G	exonic	16	2	-1166
cg16494477	0.11	0.012	0.000142	0.112	0.013	0.000166	0.002	0.000154676	0.107	2.591	0.320548	5	170847252	170847301	FGF18	intronic	0	2	-31304
cg09885951	0.059	0.009	7.49e-05	0.06	0.009	8.73e-05	0	8.08e-05	0.108	2.581	0.322372	1	214776420	214776469	CENPF	upstream	16	2	0
cg17408647	0.054	0.008	6.49e-05	0.053	0.009	7.58e-05	0	7.01e-05	0.109	2.567	0.324148	7	43769000	43769049	COA1	UTR5	16	2	0
cg24580001	0.819	0.022	0.000474	0.813	0.021	0.000443	-0.006	0.000464325	0.117	2.459	0.338579	11	64106533	64106582	PRDX5(dist=17238)	CCDC88B(dist=1108)	intergenic	0	2
cg26614073	0.429	0.051	0.00259	0.429	0.047	0.00219	0	0.00237643	0.117	2.457	0.338579	3	47517770	47517819	SCAP	upstream	16	2	-67
cg27169020	0.331	0.04	0.00159	0.322	0.04	0.00161	-0.009	0.00161638	0.117	2.457	0.338579	15	83954180	83954229	BNC1	upstream	16	2	153219
cg22901840	0.519	0.059	0.00349	0.528	0.065	0.00417	0.009	0.00383789	0.125	2.358	0.352786	1	68512728	68512777	DIRAS3	exonic	16	2	-227977
cg04094160	0.051	0.008	6.44e-05	0.052	0.007	5.47e-05	0	5.93e-05	0.131	2.282	0.362963	9	37465713	37465762	ZBTB5	upstream	0	2	0
cg22171829	0.301	0.054	0.0029	0.285	0.055	0.00302	-0.016	0.00301368	0.133	2.259	0.366324	7	95225471	95225520	PDK4	exonic	16	2	-84126
cg07770222	0.58	0.099	0.00977	0.577	0.104	0.0109	-0.004	0.0102806	0.135	2.234	0.369697	8	144120057	144120106	C8orf31	upstream	16	2	9509
cg09809672	0.442	0.073	0.00528	0.427	0.069	0.0048	-0.015	0.00507307	0.135	2.233	0.369697	1	236557633	236557682	EDARADD	UTR5	16	2	-15658
cg09722555	0.817	0.022	0.000482	0.818	0.02	0.00042	0.001	0.000449557	0.136	2.227	0.371359	9	34662283	34662332	CCL27	exonic	0	2	1976
cg26297688	0.06	0.014	0.000188	0.063	0.015	0.000224	0.003	0.00020787	0.137	2.216	0.373066	12	107349094	107349143	C12orf23	upstream	0	2	0
cg18984151	0.215	0.035	0.00122	0.212	0.034	0.00113	-0.002	0.00117068	0.142	2.156	0.381346	3	47555477	47555526	ELP6	upstream	0	2	0
cg05365729	0.286	0.036	0.00128	0.284	0.038	0.00142	-0.003	0.0013447	0.143	2.145	0.382827	8	23262024	23262073	LOXL2	upstream	16	2	-68279
cg05755779	0.802	0.036	0.00128	0.8	0.035	0.0012	-0.002	0.00123941	0.145	2.128	0.385983	8	120079576	120079625	COLEC10	exonic	16	2	-107958
cg12616277	0.094	0.015	0.000218	0.093	0.013	0.000181	0	0.000198768	0.145	2.119	0.385983	3	138153764	138153813	ESYT3	exonic	0	2	44384
cg06513075	0.052	0.007	5.36e-05	0.052	0.007	4.59e-05	0	4.95e-05	0.151	2.06	0.395527	11	34126715	34126764	NAT10	upstream	0	2	0
cg13975369	0.26	0.029	0.000836	0.259	0.029	0.000865	-0.001	0.000847886	0.151	2.064	0.395527	7	130080504	130080553	CEP41	intronic	16	2	59
cg03286783	0.081	0.01	0.000109	0.079	0.01	0.000102	-0.001	0.000105611	0.152	2.048	0.397138	15	44580924	44580973	CASC4	UTR5	16	2	0
cg01820374	0.285	0.037	0.0014	0.28	0.036	0.00131	-0.005	0.00135837	0.158	1.993	0.406345	12	6882034	6882083	LAG3	exonic	16	2	5919
cg19569684	0.758	0.026	0.000661	0.755	0.022	0.000502	-0.002	0.000580628	0.158	1.99	0.406345	5	138726370	138726419	MZB1	upstream	16	2	-263
cg14501253	0.102	0.012	0.000137	0.101	0.011	0.000128	-0.001	0.000132122	0.161	1.962	0.410894	8	12808965	12809014	KIAA1456	intronic	16	2	-184295
cg02972551	0.059	0.007	4.91e-05	0.059	0.007	4.63e-05	0.001	4.77e-05	0.163	1.943	0.413824	2	86668069	86668118	KDM3A	upstream	0	2	0
cg14409958	0.069	0.017	0.000281	0.069	0.02	0.000401	0	0.000339295	0.163	1.943	0.413824	8	120651603	120651652	ENPP2	upstream	16	2	193212
cg20305610	0.065	0.009	8.96e-05	0.066	0.009	8.17e-05	0	8.54e-05	0.166	1.922	0.418137	4	95373253	95373302	PDLIM5	intronic	16	2	82840
cg08186124	0.042	0.007	4.4e-05	0.043	0.007	5.18e-05	0.001	4.82e-05	0.168	1.897	0.420912	3	45883627	45883676	LZTFL1	UTR5	16	2	0
cg22432269	0.059	0.008	5.72e-05	0.061	0.008	6.1e-05	0.002	6e-05	0.169	1.891	0.422384	15	22892698	22892747	CYFIP1	UTR5	0	2	-58927
cg14175438	0.191	0.027	0.00073	0.192	0.026	0.000701	0.002	0.000713294	0.172	1.866	0.426749	7	121036730	121036779	FAM3C	upstream	0	2	0
cg21460081	0.086	0.012	0.000155	0.085	0.014	0.000186	-0.001	0.000169983	0.172	1.866	0.426749	17	46656012	46656061	HOXB4	upstream	0	1	6620
cg13854874	0.183	0.042	0.0018	0.178	0.041	0.00166	-0.005	0.00172659	0.174	1.847	0.429554	21	37757476	37757525	CHAF1B	upstream	16	2	-63640
cg14597908	0.427	0.027	0.000707	0.418	0.023	0.000521	-0.009	0.000630867	0.176	1.834	0.432528	20	57414961	57415010	GNAS	ncRNA_UTR5	0	2	30200
cg09509673	0.818	0.029	0.000857	0.823	0.03	0.00093	0.005	0.000895757	0.177	1.824	0.433949	17	40833698	40833747	CCR10	intronic	0	2	0
cg19514928	0.099	0.013	0.000159	0.098	0.011	0.000131	0	0.000144729	0.179	1.81	0.436675	1	95583587	95583636	TMEM56-RWDD3	UTR5	16	2	-44707
cg23180365	0.04	0.011	0.000129	0.04	0.012	0.000155	0.001	0.000141927	0.184	1.768	0.443945	3	33138627	33138676	GLB1	UTR5	0	1	16456
cg03578041	0.273	0.03	0.00088	0.274	0.029	0.000862	0.001	0.00086792	0.189	1.729	0.451033	15	71147258	71147307	LARP6	upstream	16	2	37503
cg02335441	0.06	0.01	9.09e-05	0.059	0.011	0.000115	-0.001	0.000103017	0.194	1.689	0.457868	3	130745899	130745948	NEK11	intronic	16	2	0
cg05960024	0.894	0.017	0.000275	0.893	0.016	0.000262	0	0.000267032	0.197	1.663	0.461828	4	56375971	56376020	CLOCK	intronic	16	2	35862
cg12941369	0.32	0.043	0.00186	0.32	0.041	0.00166	0	0.00175071	0.199	1.649	0.464431	3	33839340	33839389	PDCD6IP	upstream	16	2	298
cg09441152	0.062	0.007	5.3e-05	0.062	0.008	5.84e-05	0.001	5.56e-05	0.207	1.591	0.47506	18	77712294	77712343	PQLC1	upstream	0	2	10386
cg04005032	0.086	0.011	0.000126	0.086	0.01	9.42e-05	0	0.00010948	0.215	1.538	0.485271	3	32022768	32022817	OSBPL10	UTR5	0	2	315369
cg27016307	0.398	0.056	0.0031	0.414	0.06	0.00358	0.016	0.00339063	0.217	1.526	0.487787	19	49658864	49658913	HRC	upstream	16	2	-4069
cg00091693	0.685	0.035	0.0012	0.688	0.03	0.0009	0.003	0.00104665	0.218	1.517	0.48902	17	39041553	39041602	KRT20	upstream	16	2	-237200
cg02047577	0.019	0.005	2.93e-05	0.019	0.005	2.04e-05	0	2.47e-05	0.222	1.492	0.494087	20	62587654	62587703	UCKL1	exonic	16	1	0
cg03947362	0.062	0.008	5.79e-05	0.063	0.007	4.85e-05	0.001	5.31e-05	0.222	1.494	0.494087	2	200820105	200820154	TYW5	exonic	16	2	0
cg08251036	0.871	0.021	0.000447	0.875	0.02	0.000395	0.005	0.000424359	0.222	1.489	0.494087	2	135008874	135008923	MIR3679(dist=124111)	MGAT5(dist=2907)	intergenic	16	2
cg21950518	0.124	0.021	0.000443	0.124	0.021	0.000445	0	0.000442293	0.228	1.454	0.501277	5	55290747	55290796	IL6ST	UTR5	0	2	0
cg24888049	0.511	0.051	0.00259	0.507	0.052	0.00266	-0.004	0.00261763	0.229	1.448	0.502399	15	91426668	91426717	FURIN	UTR3	0	2	2589
cg22637507	0.065	0.01	9.72e-05	0.065	0.011	0.000119	0	0.00010771	0.234	1.414	0.508509	11	43902358	43902407	ALKBH3	UTR5	16	2	0
cg06688848	0.053	0.006	3.77e-05	0.053	0.006	4.03e-05	0	3.89e-05	0.237	1.4	0.512211	16	57220048	57220097	FAM192A	RSPRY1	upstream	16	2
cg04474832	0.249	0.026	0.0007	0.242	0.025	0.000608	-0.008	0.00066564	0.239	1.385	0.514461	3	52008488	52008537	ABHD14B	UTR5	0	2	188
cg19008809	0.062	0.008	6.21e-05	0.063	0.008	5.8e-05	0.001	6.01e-05	0.244	1.356	0.520321	3	53080683	53080732	SFMBT1	upstream	0	2	0
cg05675373	0.198	0.033	0.0011	0.205	0.033	0.00108	0.007	0.00109889	0.245	1.352	0.521542	1	110754257	110754306	KCNC4	exonic	0	1	-3488
cg10045881	0.54	0.035	0.00124	0.536	0.034	0.00113	-0.004	0.00118128	0.245	1.352	0.521542	1	111770292	111770341	CHI3L2	UTR5	0	2	1984
cg00075967	0.7	0.043	0.00182	0.709	0.04	0.00163	0.009	0.00173683	0.247	1.339	0.523763	15	74495355	74495404	STRA6	UTR5	0	2	-102607
cg06044899	0.45	0.029	0.000833	0.446	0.028	0.000806	-0.004	0.000820777	0.248	1.334	0.52489	4	91760230	91760279	CCSER1	intronic	0	2	-523610
cg14060828	0.144	0.017	0.000292	0.142	0.018	0.000319	-0.002	0.000305173	0.257	1.284	0.535194	19	49926227	49926276	PTH2	intronic	16	2	-7128
cg01407797	0.087	0.013	0.000175	0.088	0.013	0.000171	0.001	0.000172735	0.259	1.272	0.537493	22	29168515	29168564	CCDC117	upstream	0	2	0
cg27413543	0.097	0.012	0.000145	0.099	0.012	0.000135	0.001	0.000139956	0.266	1.236	0.545142	4	83812149	83812198	SEC31A	intronic	0	2	0
cg05847778	0.046	0.007	4.59e-05	0.046	0.007	4.31e-05	0	4.43e-05	0.281	1.163	0.561171	2	170336118	170336167	BBS5	exonic	16	2	-14353
cg22190114	0.836	0.032	0.000999	0.837	0.034	0.00116	0.001	0.00107568	0.285	1.144	0.565345	19	56459185	56459234	NLRP8	UTR5	16	2	118534
cg01511567	0.179	0.028	0.000803	0.178	0.029	0.000842	-0.001	0.000819857	0.293	1.107	0.573565	11	57103632	57103681	SSRP1	upstream	0	2	0
cg21305265	0.046	0.007	4.66e-05	0.047	0.007	4.83e-05	0	4.73e-05	0.293	1.107	0.573565	8	25316522	25316571	CDCA2	UTR5	16	2	0
cg17274064	0.193	0.035	0.00126	0.185	0.035	0.0012	-0.008	0.00124126	0.305	1.052	0.585922	21	40033843	40033892	ERG	upstream	16	2	71897
cg14723032	0.702	0.035	0.00123	0.695	0.032	0.000996	-0.008	0.00112176	0.311	1.026	0.591634	17	6460523	6460572	PITPNM3	upstream	16	2	83213
cg15381769	0.077	0.009	8.11e-05	0.075	0.009	7.75e-05	-0.002	7.96e-05	0.315	1.009	0.595519	6	128841973	128842022	PTPRK	upstream	0	2	1085612
cg06952310	0.627	0.064	0.00413	0.645	0.072	0.00515	0.017	0.00469504	0.32	0.991	0.600393	19	19327991	19328040	NCAN	intronic	0	2	-13437
cg25683012	0.043	0.011	0.000114	0.045	0.017	0.000282	0.002	0.000198005	0.324	0.971	0.604171	12	57030114	57030163	BAZ2A	UTR5	0	2	0
cg21378206	0.835	0.02	0.000414	0.837	0.021	0.000447	0.001	0.000429231	0.327	0.961	0.607094	2	113816994	113817043	IL36RN	exonic	16	2	77324
cg22568540	0.8	0.021	0.000457	0.8	0.023	0.000529	0	0.000491007	0.334	0.934	0.613725	19	58864797	58864846	A1BG	exonic	16	2	-5377
cg22197830	0.606	0.038	0.00144	0.609	0.034	0.00114	0.003	0.00128898	0.342	0.905	0.621189	5	134209735	134209784	TXNDC15	UTR5	16	2	0
cg24116886	0.834	0.028	0.000782	0.837	0.023	0.000546	0.002	0.000662955	0.342	0.902	0.621189	20	137828	137877	DEFB127	upstream	16	2	109578
cg02479575	0.066	0.014	0.000199	0.062	0.014	0.000199	-0.004	0.000201495	0.355	0.854	0.632921	19	4769653	4769702	MIR7-3HG	ncRNA_exonic	0	1	0
cg07388493	0.434	0.056	0.0031	0.436	0.057	0.0032	0.003	0.0031382	0.366	0.816	0.642787	1	39491410	39491459	NDUFS5	upstream	16	2	296
cg15185286	0.05	0.007	4.51e-05	0.051	0.007	4.85e-05	0.001	4.67e-05	0.374	0.79	0.649924	6	143381676	143381725	AIG1	upstream	0	2	-111922
cg00436603	0.659	0.05	0.00252	0.66	0.056	0.00318	0	0.00284207	0.375	0.786	0.650836	10	135340741	135340790	CYP2E1	upstream	0	2	-120822
cg23662675	0.035	0.006	3.03e-05	0.036	0.005	2.79e-05	0	2.9e-05	0.385	0.754	0.659211	20	45985597	45985646	ZMYND8	upstream	0	2	261
cg02154074	0.145	0.021	0.000434	0.15	0.019	0.000378	0.005	0.000410238	0.389	0.743	0.662663	2	74756235	74756284	AUP1	exonic	0	2	0
cg26824091	0.082	0.016	0.000242	0.087	0.016	0.000257	0.005	0.000254932	0.394	0.728	0.666823	6	38670388	38670437	GLO1	intronic	16	2	115
cg04431054	0.22	0.064	0.00409	0.217	0.065	0.00426	-0.002	0.00415829	0.397	0.716	0.669341	5	126852975	126853024	PRRC1	upstream	16	2	146
cg23092072	0.053	0.007	5.23e-05	0.053	0.007	5.11e-05	0	5.16e-05	0.398	0.715	0.670197	4	87927707	87927756	AFF1	intronic	0	2	0
cg02489552	0.548	0.07	0.00495	0.55	0.07	0.00493	0.002	0.00491836	0.399	0.71	0.671087	19	15121532	15121581	CCDC105	UTR5	0	2	114679
cg07663789	0.052	0.01	0.000108	0.05	0.01	0.000101	-0.002	0.000105336	0.406	0.69	0.677016	5	32711430	32711479	NPR3	UTR5	0	2	-124731
cg07455279	0.193	0.06	0.00357	0.189	0.054	0.00288	-0.004	0.0032151	0.407	0.689	0.677797	19	54605654	54605703	NDUFA3	upstream	16	2	0
cg14424579	0.04	0.006	3.03e-05	0.04	0.007	4.32e-05	-0.001	3.67e-05	0.41	0.679	0.68033	2	27274260	27274309	AGBL5	upstream	16	2	0
cg01584473	0.769	0.025	0.000625	0.768	0.023	0.000533	-0.001	0.000576799	0.412	0.672	0.681972	7	100663318	100663367	MUC17	UTR5	16	2	-2242
cg27092035	0.091	0.011	0.000112	0.091	0.012	0.000143	0	0.000127292	0.419	0.654	0.687607	5	175792831	175792880	ARL10	intronic	16	2	-3543
cg19044674	0.098	0.015	0.000216	0.1	0.013	0.000156	0.001	0.00018605	0.42	0.651	0.688333	1	43232579	43232628	LEPRE1	exonic	16	2	249
cg14308452	0.76	0.028	0.000772	0.757	0.027	0.000709	-0.003	0.000740431	0.423	0.641	0.690701	19	5784135	5784184	PRR22	intronic	16	2	6051
cg21395782	0.066	0.015	0.000231	0.067	0.022	0.000488	0.001	0.000358215	0.433	0.616	0.698735	19	19626815	19626864	NDUFA13	TSSK6	upstream	0	2
cg01570885	0.389	0.031	0.000978	0.382	0.027	0.000738	-0.007	0.000866871	0.447	0.579	0.709554	6	3849223	3849272	FAM50B	upstream	16	2	178
cg20240860	0.228	0.035	0.00121	0.23	0.033	0.00108	0.002	0.00114018	0.451	0.568	0.712602	11	44087374	44087423	ACCS	upstream	16	2	38
cg24834740	0.053	0.006	3.17e-05	0.054	0.006	3.07e-05	0.001	3.12e-05	0.461	0.545	0.720231	20	37434503	37434552	PPP1R16B	intronic	16	2	-47
cg14727952	0.079	0.011	0.00013	0.079	0.011	0.00012	0.001	0.000124548	0.473	0.514	0.729191	11	102218309	102218358	BIRC2	UTR5	16	2	-246
cg01234063	0.059	0.01	0.000104	0.057	0.009	7.94e-05	-0.002	9.24e-05	0.477	0.506	0.732124	11	126225958	126226007	ST3GAL4	UTR5	16	2	-49970
cg09869858	0.883	0.015	0.00023	0.884	0.017	0.000273	0.001	0.000250669	0.481	0.497	0.735151	12	48120417	48120466	ENDOU(dist=1062)	RAPGEF3(dist=7987)	intergenic	0	2
cg10377274	0.828	0.023	0.000522	0.831	0.024	0.000553	0.003	0.000537362	0.482	0.495	0.735897	11	125616889	125616938	PATE1	intronic	0	2	-120590
cg02085507	0.489	0.059	0.0035	0.478	0.061	0.00368	-0.011	0.00360528	0.494	0.468	0.744759	19	6739144	6739193	TRIP10	upstream	16	1	-5
cg20524216	0.058	0.011	0.000114	0.058	0.01	9.56e-05	0	0.000104514	0.495	0.466	0.745383	3	47555051	47555100	ELP6	exonic	16	2	0
cg03682823	0.448	0.027	0.000726	0.444	0.022	0.000494	-0.003	0.000610098	0.498	0.46	0.747653	7	94286954	94287003	PEG10	intronic	0	2	-146982
cg19346193	0.822	0.028	0.000776	0.829	0.025	0.000646	0.007	0.000722273	0.51	0.434	0.755708	10	127513141	127513190	BCCIP	intronic	16	2	-792
cg14408969	0.067	0.007	5.56e-05	0.067	0.007	5.59e-05	0	5.55e-05	0.516	0.422	0.75974	8	42396069	42396118	SLC20A2	intronic	16	2	324
cg26043391	0.075	0.01	9.97e-05	0.073	0.009	8.91e-05	-0.001	9.44e-05	0.518	0.418	0.76113	1	224302175	224302224	FBXO28	intronic	0	2	-58
cg05921699	0.79	0.024	0.000554	0.799	0.022	0.000502	0.009	0.00054447	0.529	0.395	0.768398	19	42380676	42380725	CD79A	upstream	16	2	75
cg04268405	0.884	0.017	0.000285	0.883	0.017	0.000276	-0.001	0.000279859	0.53	0.395	0.769069	10	73723172	73723221	CHST3	upstream	16	2	-74178
cg09785172	0.076	0.01	9.81e-05	0.078	0.011	0.00011	0.003	0.000105746	0.53	0.394	0.769069	4	6271659	6271708	WFS1	UTR5	0	2	0
cg19945840	0.385	0.03	0.000923	0.384	0.028	0.000811	-0.001	0.000864064	0.534	0.387	0.771655	1	1168037	1168086	B3GALT6	exonic	0	2	-292
cg19724470	0.228	0.051	0.0026	0.231	0.05	0.00247	0.003	0.00252446	0.538	0.38	0.774035	9	5450937	5450986	CD274	intronic	0	2	-67
cg18983672	0.866	0.021	0.000453	0.865	0.022	0.000463	-0.001	0.000456631	0.548	0.362	0.780433	1	47881207	47881256	FOXE3	upstream	16	2	-80302
cg06121469	0.045	0.006	3.75e-05	0.045	0.006	3.76e-05	0.001	3.75e-05	0.549	0.359	0.781074	15	44956049	44956098	SPG11	upstream	16	2	0
cg10376763	0.881	0.019	0.000376	0.877	0.019	0.000352	-0.003	0.000365157	0.55	0.357	0.781724	2	217724314	217724363	TNP1	UTR3	16	2	-192478
cg13319175	0.819	0.023	0.000511	0.819	0.023	0.000524	-0.001	0.000515774	0.553	0.352	0.783709	1	19746565	19746614	CAPZB	intronic	0	2	56743
cg16547529	0.457	0.05	0.00252	0.448	0.048	0.00232	-0.009	0.00243049	0.557	0.345	0.786239	11	75140682	75140731	KLHL35	intronic	0	2	-29602
cg13038560	0.842	0.023	0.000538	0.841	0.023	0.000544	-0.001	0.000538661	0.559	0.342	0.787506	2	200819114	200819163	TYW5	intronic	0	2	886
cg25166896	0.065	0.009	8.65e-05	0.065	0.01	9.11e-05	0	8.84e-05	0.566	0.329	0.791934	22	20009014	20009063	TANGO2	intronic	16	2	-243
cg22920873	0.023	0.009	7.98e-05	0.022	0.009	7.52e-05	-0.001	7.73e-05	0.571	0.321	0.795296	7	139025105	139025154	LUC7L2	UTR5	16	1	0
cg26394940	0.117	0.045	0.00207	0.097	0.036	0.0013	-0.019	0.00177097	0.578	0.31	0.799718	22	46449412	46449461	C22orf26	intronic	16	2	-17284
cg05590257	0.129	0.082	0.00674	0.135	0.085	0.00714	0.006	0.0069225	0.58	0.306	0.800926	17	17109570	17109619	PLD6	exonic	0	1	0
cg19853760	0.467	0.026	0.000664	0.472	0.028	0.000763	0.005	0.000716849	0.58	0.306	0.800926	22	38071678	38071727	LGALS1	exonic	0	2	0
cg22679120	0.613	0.037	0.00137	0.621	0.034	0.00117	0.008	0.00128683	0.587	0.295	0.805266	7	2353403	2353452	SNX8	intronic	0	2	786
cg17285325	0.072	0.02	0.00042	0.07	0.018	0.000319	-0.002	0.000368924	0.589	0.292	0.80647	22	50968343	50968392	TYMP	UTR5	0	1	0
cg00374717	0.862	0.019	0.000343	0.864	0.021	0.000462	0.002	0.000402247	0.592	0.287	0.808329	17	66303146	66303195	ARSG	UTR5	0	2	-14619
cg15974053	0.065	0.016	0.00027	0.063	0.016	0.000247	-0.002	0.00025824	0.593	0.286	0.808943	19	49339740	49339789	HSD17B14	UTR5	16	2	0
cg20795863	0.895	0.019	0.00038	0.897	0.017	0.000303	0.002	0.000341098	0.6	0.276	0.813364	2	233896070	233896119	NGEF(dist=18119)	NEU2(dist=1263)	intergenic	16	2
cg26162695	0.028	0.006	3.17e-05	0.028	0.007	5.15e-05	0.001	4.15e-05	0.621	0.244	0.825615	17	12921313	12921362	ELAC2	UTR5	0	1	0
cg13547237	0.278	0.026	0.000681	0.279	0.025	0.000618	0.001	0.000646724	0.629	0.233	0.83024	11	65687828	65687877	DRAP1	exonic	16	2	-781
cg18328933	0.597	0.031	0.000968	0.6	0.031	0.000992	0.003	0.0009782	0.629	0.233	0.83024	3	52008489	52008538	ABHD14B	UTR5	16	2	137
cg27319898	0.08	0.016	0.000268	0.078	0.016	0.00025	-0.002	0.000259596	0.631	0.23	0.831265	7	88388954	88389003	ZNF804B	UTR5	16	2	-130502
cg19692710	0.793	0.041	0.00165	0.797	0.044	0.0019	0.004	0.00176696	0.635	0.225	0.833669	11	73661871	73661920	DNAJB13	UTR5	16	2	13409
cg09418283	0.032	0.009	7.27e-05	0.031	0.008	6.1e-05	-0.001	6.69e-05	0.65	0.206	0.842122	12	80084670	80084719	PAWR	UTR5	16	1	-1561
cg24262469	0.304	0.032	0.00104	0.324	0.031	0.00095	0.019	0.00108585	0.665	0.188	0.850178	3	156391695	156391744	TIPARP-AS1	ncRNA_exonic	0	2	0
cg08090772	0.131	0.015	0.000211	0.13	0.016	0.000241	-0.001	0.000225284	0.666	0.186	0.850816	8	67344591	67344640	ADHFE1	upstream	16	2	0
cg17063929	0.186	0.03	0.000883	0.183	0.03	0.000889	-0.003	0.000884702	0.675	0.176	0.855584	11	89224750	89224799	NOX4	intronic	16	2	731236
cg25159610	0.107	0.02	0.000408	0.107	0.02	0.000398	-0.001	0.000401287	0.675	0.176	0.855584	5	57756754	57756803	PLK2	upstream	16	1	500692
cg01353448	0.522	0.07	0.00487	0.523	0.07	0.00491	0.001	0.0048728	0.681	0.169	0.858678	7	31726913	31726962	PPP1R17	UTR5	0	2	56943
cg22006386	0.042	0.006	3.52e-05	0.043	0.006	3.29e-05	0	3.39e-05	0.686	0.164	0.861285	19	38827379	38827428	CATSPERG	intronic	0	2	0
cg04836038	0.127	0.022	0.000499	0.131	0.024	0.000587	0.004	0.000545605	0.69	0.159	0.863423	13	99739333	99739382	DOCK9	upstream	16	2	89380
cg16579101	0.082	0.013	0.000181	0.081	0.015	0.000231	-0.001	0.000205488	0.697	0.151	0.867227	12	6677159	6677208	NOP2	intronic	0	2	0
cg10865119	0.151	0.021	0.000448	0.154	0.022	0.000487	0.003	0.00046793	0.746	0.105	0.89247	6	170190063	170190112	LINC00242	ncRNA_exonic	16	2	-38043
cg09118625	0.526	0.061	0.00367	0.536	0.066	0.00439	0.011	0.0040414	0.749	0.102	0.89393	1	68512922	68512971	DIRAS3	exonic	16	2	-228171
cg08124722	0.84	0.022	0.000506	0.837	0.024	0.000567	-0.003	0.000536776	0.751	0.101	0.894907	17	32597715	32597764	CCL7	intronic	0	2	-70198
cg09133026	0.722	0.029	0.000854	0.727	0.028	0.000783	0.005	0.00082113	0.762	0.092	0.899982	14	75388106	75388155	RPS6KL1	exonic	0	2	18713
cg04126866	0.745	0.03	0.000902	0.76	0.031	0.000939	0.014	0.000968351	0.765	0.089	0.901605	10	85932714	85932763	C10orf99	upstream	16	2	-33132
cg20295671	0.034	0.013	0.000165	0.034	0.011	0.000114	-0.001	0.000138834	0.766	0.089	0.902102	22	22090438	22090487	YPEL1	upstream	16	1	-991
cg25564800	0.198	0.039	0.00156	0.201	0.04	0.00158	0.003	0.00156811	0.767	0.088	0.902569	3	122234135	122234184	KPNA1	upstream	0	2	-99
cg23124451	0.428	0.036	0.00129	0.421	0.033	0.0011	-0.007	0.00120061	0.772	0.084	0.904972	22	39548132	39548181	CBX7	intronic	0	2	-468
cg11932564	0.043	0.008	7.1e-05	0.043	0.009	7.53e-05	0	7.28e-05	0.777	0.08	0.907493	22	42322146	42322195	TNFRSF13C	exonic	0	1	5324
cg16168311	0.206	0.029	0.000822	0.202	0.029	0.000819	-0.004	0.00082182	0.795	0.067	0.916259	1	156561898	156561947	APOA1BP	exonic	16	2	9007
cg27377450	0.794	0.031	0.000974	0.789	0.036	0.00129	-0.005	0.00113205	0.805	0.061	0.92077	19	7446252	7446301	INSR(dist=152241)	ARHGEF18(dist=13698)	intergenic	16	2
cg07595943	0.955	0.022	0.000481	0.954	0.019	0.000352	-0.001	0.000415451	0.826	0.048	0.930094	16	84224901	84224950	ADAD2	exonic	0	1	-3852
cg27202708	0.304	0.07	0.00495	0.299	0.072	0.0052	-0.006	0.00506481	0.832	0.045	0.93272	1	223566660	223566709	C1orf65	upstream	16	2	242324
cg23941599	0.131	0.026	0.000684	0.133	0.026	0.000681	0.002	0.000680754	0.849	0.036	0.939863	5	114880797	114880846	FEM1C	upstream	0	2	-215
cg18139769	0.455	0.026	0.000677	0.448	0.022	0.000472	-0.007	0.000583293	0.875	0.025	0.951253	7	94286956	94287005	PEG10	intronic	0	2	-146984
cg25505610	0.048	0.006	3.46e-05	0.049	0.007	4.31e-05	0.001	3.89e-05	0.875	0.025	0.951253	11	32605135	32605184	EIF3M	upstream	16	2	0
cg14654875	0.415	0.031	0.000938	0.414	0.026	0.000691	-0.001	0.000811242	0.885	0.021	0.955444	16	3493998	3494047	NAA60	intronic	0	2	13327
cg20999813	0.061	0.007	5.46e-05	0.061	0.008	5.68e-05	0	5.55e-05	0.891	0.019	0.958019	16	84733965	84734014	USP10	intronic	16	2	-472
cg02331561	0.038	0.01	9.79e-05	0.036	0.01	9.6e-05	-0.002	9.77e-05	0.897	0.017	0.960619	16	2391081	2391130	ABCA17P	ncRNA_exonic	0	1	0
cg12830694	0.853	0.019	0.000375	0.853	0.019	0.000356	0	0.000364514	0.9	0.016	0.961863	19	38747747	38747796	PPP1R14A	upstream	16	2	-12887
cg12413566	0.802	0.023	0.000543	0.811	0.024	0.000575	0.01	0.00057993	0.905	0.014	0.96398	3	39235317	39235366	XIRP1(dist=1232)	CX3CR1(dist=69619)	intergenic	16	2
cg10345936	0.728	0.039	0.00156	0.74	0.038	0.00141	0.011	0.00150751	0.914	0.012	0.967425	5	150727763	150727812	SLC36A2	upstream	16	2	-91803
cg24450312	0.123	0.028	0.000788	0.125	0.026	0.000659	0.001	0.000720996	0.919	0.01	0.969424	1	206681158	206681207	RASSF5	exonic	0	1	-53
cg11299964	0.264	0.032	0.00103	0.268	0.029	0.000815	0.004	0.000921572	0.92	0.01	0.969835	9	128469784	128469833	MAPKAP1	upstream	0	2	0
cg18180783	0.857	0.02	0.000402	0.857	0.018	0.000322	-0.001	0.000360605	0.92	0.01	0.969835	10	75402321	75402370	MYOZ1	upstream	0	2	1463
cg15661409	0.883	0.026	0.000673	0.879	0.03	0.000878	-0.004	0.000776364	0.93	0.008	0.973705	14	57960977	57961026	C14orf105	upstream	0	2	-7008
cg18031008	0.048	0.007	4.59e-05	0.049	0.008	5.96e-05	0	5.26e-05	0.933	0.007	0.974926	1	150266262	150266311	MRPS21	UTR5	16	2	0
cg19420968	0.836	0.024	0.000561	0.842	0.022	0.000472	0.006	0.000523387	0.968	0.002	0.98813	1	32084915	32084964	HCRTR1	exonic	16	2	24867
cg19305227	0.849	0.025	0.000649	0.857	0.025	0.000647	0.008	0.000660927	0.972	0.001	0.989644	15	45544336	45544385	SLC28A2	upstream	0	2	-46608
cg03103192	0.415	0.056	0.00309	0.407	0.054	0.0029	-0.007	0.00299599	0.981	0.001	0.992951	4	52917272	52917321	SPATA18	upstream	0	2	-206194
cg03270204	NA	NA	NA	NA	NA	NA	NA	NA	NA	NA	NA	NA	NA	NA	NA	NA	NA	NA	-2409022
cg14258236	NA	NA	NA	NA	NA	NA	NA	NA	NA	NA	NA	NA	NA	NA	NA	NA	NA	NA	-880714
cg16150435	NA	NA	NA	NA	NA	NA	NA	NA	NA	NA	NA	NA	NA	NA	NA	NA	NA	NA	2457757
cg18055007	NA	NA	NA	NA	NA	NA	NA	NA	NA	NA	NA	NA	NA	NA	NA	NA	NA	NA	1840060
