# Supplementary material for: Lifetime stress accelerates epigenetic aging in an urban, African American cohort: relevance of glucocorticoid signaling
Source: Genome Biol. 2015 Dec 17;16:266. doi: 10.1186/s13059-015-0828-5 (PMC4699359; doi:10.1186/s13059-015-0828-5)
Supplement: Additional file 2: Table S2. — Annotation of genes with transcription start sites (TSS) near epigenetic clock CpGs and their expression changes in response to DEX. Gene annotation was based on [43]. (XLSX 26 kb) [file 13059_2015_828_MOESM2_ESM.xlsx]

## Sheet: Epigenetic_clock_CpG_lists_Exp_
Expression Probe ID	CpGmarker	Closest TSS gene name	Chromosome	CpG Position	Expression Fold Change	fdr corrected p value
ILMN_2402817	cg25101936	ZBTB16	11	113929164	2.882	5.67316e-98
ILMN_2305407	cg25101936	ZBTB16	11	113929164	2.745	4.51774e-96
ILMN_1782050	cg16241714	CEBPD	8	48650511	1.657	6.62277e-67
ILMN_1750496	cg25101936	ZBTB16	11	113929164	1.574	7.37813e-63
ILMN_1702229	cg12373771	CECR6	22	17601381	1.373	2.38049e-43
ILMN_1728478	cg19478743	CXCL16	17	4642647	1.33	3.93649e-41
ILMN_1721116	cg20999813	USP10	16	84734014	1.443	9.98258e-41
ILMN_2367165	cg03330058	ABTB1	3	127392403	1.393	1.1129e-38
ILMN_1802096	cg03330058	ABTB1	3	127392403	1.324	6.59174e-37
ILMN_1750158	cg16419345	ACOX1	17	73976089	1.328	4.62827e-32
ILMN_1720708	cg19761273	CSNK1D	17	80232096	1.246	8.02357e-32
ILMN_1727098	cg24834740	PPP1R16B	20	37434552	-1.246	2.9347e-31
ILMN_2286870	cg19761273	CSNK1D	17	80232096	1.247	3.22038e-31
ILMN_2081335	cg17408647	C7orf44	7	43769049	1.168	1.47069e-30
ILMN_1654735	cg17338403	SLCO3A1	15	92395836	1.204	3.08237e-29
ILMN_1706261	cg17338403	SLCO3A1	15	92395836	1.22	1.19544e-28
ILMN_1729533	cg16168311	APOA1BP	1	156561947	-1.197	3.84642e-28
ILMN_1705594	cg06513075	NAT10	11	34126714	-1.196	6.1084e-28
ILMN_1678928	cg17338403	SLCO3A1	15	92395836	1.223	1.34311e-25
ILMN_1677534	cg26614073	SCAP	3	47517819	1.169	2.03513e-24
ILMN_2050255	cg02047577	UCKL1	20	62587702	-1.194	1.63703e-23
ILMN_1662470	cg13129046	C10orf35	10	71389696	-1.202	4.76035e-23
ILMN_1734878	cg05921699	CD79A	19	42380725	-1.2	5.63116e-22
ILMN_1781184	cg21370143	MYBPC3	11	47374208	1.22	1.02574e-21
ILMN_1723978	cg19853760	LGALS1	22	38071677	-1.177	2.30854e-21
ILMN_2192693	cg25505610	EIF3M	11	32605184	-1.173	6.93609e-21
ILMN_1655765	cg18031008	MRPS21	1	150266311	-1.195	8.57881e-21
ILMN_1741917	cg07455279	OSCAR	19	54605703	1.18	9.49457e-21
ILMN_1776104	cg07388493	NDUFS5	1	39491459	-1.212	2.88392e-19
ILMN_1805395	cg08965235	LTBP3	11	65325158	-1.195	3.43183e-19
ILMN_1708382	cg18984151	C3orf75	3	47555476	-1.164	4.04634e-19
ILMN_1708382	cg20524216	C3orf75	3	47555100	-1.164	4.04634e-19
ILMN_1693650	cg24888049	FES	15	91426667	1.16	5.57058e-19
ILMN_1726547	cg15804973	MAP3K5	6	137114513	1.154	1.82588e-18
ILMN_1690706	cg24899750	SNRPB2	20	16710314	-1.137	2.12039e-17
ILMN_2367418	cg07455279	OSCAR	19	54605703	1.166	2.32519e-17
ILMN_2399896	cg27413543	SEC31A	4	83812148	-1.152	1.08439e-16
ILMN_1724959	cg27413543	SEC31A	4	83812148	-1.133	1.65045e-16
ILMN_1719656	cg11653266	MRPL38	17	73901339	-1.202	1.96605e-16
ILMN_1756049	cg06462291	NT5DC3	12	104235479	1.128	2.61428e-16
ILMN_1723158	cg16579101	NOP2	12	6677158	-1.127	3.8922e-16
ILMN_1718734	cg01485645	MLLT6	17	36862199	-1.105	9.48083e-16
ILMN_1660292	cg18031008	MRPS21	1	150266311	-1.147	1.20288e-15
ILMN_1671142	cg03588357	GPR68	14	91720173	-1.156	6.17099e-15
ILMN_1772208	cg24580001	CCDC88B	11	64106532	1.172	8.89123e-15
ILMN_1659227	cg05921699	CD79A	19	42380725	-1.191	1.08169e-14
ILMN_1798620	cg09441152	PQLC1	18	77712293	1.111	1.54689e-14
ILMN_1689665	cg20100381	NAE1	16	66864408	-1.163	4.63976e-14
ILMN_1781623	cg03019000	TEX264	3	51704351	-1.131	5.34792e-14
ILMN_1721575	cg02071305	VPS18	15	41185973	1.122	1.34844e-13
ILMN_1813338	cg01820374	LAG3	12	6882083	-1.17	1.76188e-13
ILMN_1678494	cg01656216	ZNF438	10	31273710	1.153	1.88749e-13
ILMN_1687315	cg16408394	RXRA	9	137219075	1.118	2.32989e-13
ILMN_2367020	cg00945507	SEC61G	7	54827677	-1.134	3.0858e-13
ILMN_1709237	cg24081819	EPHX2	8	27348940	-1.174	4.96769e-13
ILMN_1677385	cg14408969	C8orf40	8	42396118	-1.133	7.03002e-13
ILMN_1742166	cg07291563	GRWD1	19	48949441	-1.133	7.36713e-13
ILMN_1857017	cg22679120	SNX8	7	2353402	-1.12	1.12551e-12
ILMN_1771620	cg24899750	SNRPB2	20	16710314	-1.103	1.2231e-12
ILMN_1747204	cg02154074	HTRA2	2	74756234	1.1	2.55981e-12
ILMN_2355462	cg22432269	CYFIP1	15	22892697	-1.142	5.94833e-12
ILMN_1795338	cg20295671	YPEL1	22	22090486	1.106	6.1249e-12
ILMN_2227533	cg18328933	ABHD14B	3	52008538	-1.128	6.54741e-12
ILMN_2227533	cg04474832	ABHD14B	3	52008487	-1.128	6.54741e-12
ILMN_2134062	cg22637507	ALKBH3	11	43902407	-1.127	6.58142e-12
ILMN_1795007	cg03947362	C2orf47	2	200820154	-1.116	1.1262e-11
ILMN_1795007	cg13038560	C2orf47	2	200819113	-1.116	1.1262e-11
ILMN_1690282	cg07498421	CRADD	12	94071223	1.114	1.96983e-11
ILMN_1789405	cg25166896	C22orf25	22	20009063	1.122	2.21896e-11
ILMN_1728662	cg07730301	ALDH3B1	11	67777952	1.125	2.57136e-11
ILMN_1790603	cg23786576	ATPAF1	1	47133596	-1.115	3.29498e-11
ILMN_1672042	cg01027739	DOLPP1	9	131842738	-1.11	1.00543e-10
ILMN_2153466	cg01570885	FAM50B	6	3849272	-1.12	1.06836e-10
ILMN_1690566	cg17324128	RASSF4	10	45455500	-1.129	1.18074e-10
ILMN_2112599	cg25771195	C16orf80	16	58163814	-1.1	4.61781e-10
ILMN_2088825	cg14163776	ACAP2	3	195164580	1.134	5.0627e-10
ILMN_1695959	cg27544190	C21orf63	21	33785434	1.104	6.62786e-10
ILMN_1702177	cg26824091	GLO1	6	38670437	-1.12	8.15507e-10
ILMN_2326273	cg10045881	CHI3L2	1	111770291	-1.118	9.02483e-10
ILMN_1665483	cg24471894	KIAA0020	9	2838508	-1.117	1.09417e-09
ILMN_1718044	cg26162695	ELAC2	17	12921313	-1.118	1.40462e-09
ILMN_1715417	cg01459453	SELP	1	169599212	1.113	1.65465e-09
ILMN_1771966	cg19346193	BCCIP	10	127513190	-1.109	2.16749e-09
ILMN_1754195	cg22809047	RPL31	2	101618261	-1.254	5.33004e-09
ILMN_2192694	cg25505610	EIF3M	11	32605184	-1.142	9.84562e-09
ILMN_1738677	cg05903609	PRPF8	17	1587888	-1.079	1.15559e-08
ILMN_1766798	cg14163776	ACAP2	3	195164580	1.135	1.29606e-08
ILMN_1678799	cg07285276	RAPGEF1	9	134613015	-1.087	2.1863e-08
ILMN_1786275	cg19273182	PAPOLG	2	60983417	1.084	2.46085e-08
ILMN_1761277	cg13899108	PDE4C	19	18344322	1.073	4.98459e-08
ILMN_1809889	cg01407797	CCDC117	22	29168514	-1.101	6.99247e-08
ILMN_1811188	cg19346193	BCCIP	10	127513190	-1.108	1.7296e-07
ILMN_1739749	cg19945840	B3GALT6	1	1168036	-1.085	2.01204e-07
ILMN_2362902	cg24450312	RASSF5	1	206681158	1.063	2.25724e-07
ILMN_1777318	cg02654291	C9orf64	9	86572014	1.094	2.49471e-07
ILMN_1701464	cg01644850	ZNF776	19	58193231	1.086	2.97809e-07
ILMN_1665049	cg06121469	SPG11	15	44956098	1.073	3.2798e-07
ILMN_1732197	cg07849904	MN1	22	28197796	1.087	8.0006e-07
ILMN_2342515	cg07158339	FXN	9	71650237	1.072	1.02357e-06
ILMN_1769191	cg14597908	GNAS	20	57414960	1.056	1.51602e-06
ILMN_1703926	cg06738602	PTGER2	14	52780634	-1.11	1.90412e-06
ILMN_1723481	cg04268405	CHST3	10	73723221	1.091	2.42149e-06
ILMN_1805561	cg17589341	SLC14A1	18	43304079	1.084	2.71063e-06
ILMN_1663699	cg17338403	SLCO3A1	15	92395836	1.141	2.79232e-06
ILMN_1813795	cg24450312	RASSF5	1	206681158	1.088	3.2073e-06
ILMN_1692864	cg20305610	PDLIM5	4	95373302	1.09	3.63196e-06
ILMN_1678863	cg04999691	C7orf29	7	150027050	1.082	3.67272e-06
ILMN_2112301	cg13547237	DRAP1	11	65687877	-1.07	4.87012e-06
ILMN_2415572	cg24058132	GALC	14	88459866	1.089	5.41272e-06
ILMN_1676005	cg25564800	KPNA1	3	122234134	1.082	7.89999e-06
ILMN_2129015	cg23092072	AFF1	4	87927706	1.079	8.00969e-06
ILMN_1757298	cg16034652	BTBD7	14	93798309	1.087	9.71059e-06
ILMN_1660551	cg06810647	CRAMP1L	16	1665094	1.061	1.21836e-05
ILMN_1685140	cg04431054	PRRC1	5	126853024	-1.11	1.36483e-05
ILMN_1761820	cg09809672	EDARADD	1	236557682	-1.059	1.96075e-05
ILMN_1667125	cg09133026	RPS6KL1	14	75388105	1.093	2.94379e-05
ILMN_1699100	cg02275294	SOAT1	1	179262462	1.076	3.07093e-05
ILMN_1770787	cg18055007	DDAH2	6	31698226	1.071	3.10555e-05
ILMN_1731742	cg11932564	TNFRSF13C	22	42322146	-1.1	4.64138e-05
ILMN_1664294	cg19044674	LEPRE1	1	43232628	-1.061	6.13603e-05
ILMN_1683211	cg06952310	NCAN	19	19327990	1.105	8.20757e-05
ILMN_1797030	cg16494477	FGF18	5	170847251	1.104	8.86695e-05
ILMN_1786433	cg19346193	BCCIP	10	127513190	-1.057	9.48371e-05
ILMN_1785574	cg02154074	HTRA2	2	74756234	1.077	0.000118138
ILMN_2233099	cg01511567	SSRP1	11	57103631	-1.086	0.000157779
ILMN_1713731	cg03760483	ALOX12	17	6899297	1.099	0.000170619
ILMN_1773119	cg06361108	CCNF	16	2478781	-1.055	0.000184309
ILMN_1906743	cg07158339	FXN	9	71650237	1.097	0.000185859
ILMN_2096604	cg06688848	FAM192A	16	57220097	1.038	0.000217445
ILMN_2078547	cg22920873	LUC7L2	7	139025153	1.058	0.000265014
ILMN_1681543	cg10523019	RHBDD1	2	227700458	-1.05	0.000273017
ILMN_1729691	cg00374717	SLC16A6	17	66303145	1.077	0.000277939
ILMN_1737878	cg08771731	LOC285696	5	17216434	1.091	0.00035559
ILMN_1702858	cg08090772	ADHFE1	8	67344640	-1.067	0.000385929
ILMN_1730818	cg02479575	MIR7-3HG	19	4769653	1.052	0.000446754
ILMN_1730818	cg26005082	MIR7-3HG	19	4769660	1.052	0.000446754
ILMN_1816244	cg08251036	MGAT5	2	135008923	1.071	0.000451441
ILMN_1693259	cg12941369	PDCD6IP	3	33839389	-1.073	0.000452918
ILMN_2075794	cg22190114	NLRP8	19	56459234	1.05	0.000526574
ILMN_1676318	cg25683012	BAZ2A	12	57030113	1.077	0.000571925
ILMN_1736176	cg26003813	PLK1	16	23689802	1.06	0.000605344
ILMN_1721888	cg25809905	ITGA2B	17	42467728	1.115	0.00076137
ILMN_2325574	cg03286783	CASC4	15	44580973	1.072	0.000804022
ILMN_1735930	cg26842024	KLF2	19	16436122	1.033	0.00121828
ILMN_2328433	cg16579101	NOP2	12	6677158	-1.093	0.00216067
ILMN_1769412	cg07285276	RAPGEF1	9	134613015	1.035	0.00231886
ILMN_2361478	cg20305610	PDLIM5	4	95373302	1.048	0.00259322
ILMN_1651315	cg12946225	HMG20B	19	3573751	-1.035	0.0027675
ILMN_1768194	cg14727952	BIRC2	11	102218358	1.048	0.00323878
ILMN_1747099	cg22920873	LUC7L2	7	139025153	1.025	0.00330962
ILMN_1741475	cg15547534	PPP1R35	7	100034410	-1.038	0.00352282
ILMN_1685286	cg26456957	PPP1R12C	19	55629363	1.056	0.00496384
ILMN_1669189	cg24450312	RASSF5	1	206681158	1.047	0.00603993
ILMN_1722532	cg02972551	KDM3A	2	86668068	1.052	0.00662157
ILMN_2193233	cg19569684	MZB1	5	138726419	-1.042	0.00669063
ILMN_1757262	cg04094160	ZBTB5	9	37465712	-1.032	0.00729132
ILMN_1759801	cg06993413	DPP8	15	65810204	1.04	0.00830914
ILMN_1682176	cg06117855	CLEC3B	3	45067788	1.053	0.0108424
ILMN_1804051	cg22679120	SNX8	7	2353402	-1.035	0.011323
ILMN_2312732	cg06993413	DPP8	15	65810204	1.039	0.0169972
ILMN_2204545	cg01234063	ST3GAL4	11	126226007	1.06	0.0207542
ILMN_1674050	cg19046959	COL8A2	1	36565856	1.055	0.0219031
ILMN_1657361	cg23124451	CBX7	22	39548131	1.03	0.0220259
ILMN_1777233	cg21211748	E2F2	1	23858035	1.052	0.0225284
ILMN_1812262	cg03270204	DDR1	6	30851638	1.07	0.0237944
ILMN_2363634	cg08090772	ADHFE1	8	67344640	-1.026	0.0249289
ILMN_1684982	cg22171829	PDK4	7	95225520	-1.062	0.0292148
ILMN_2268068	cg11299964	MAPKAP1	9	128469783	1.049	0.0293443
ILMN_1799744	cg24058132	GALC	14	88459866	1.035	0.0312426
ILMN_1693471	cg16547529	KLHL35	11	75140681	1.049	0.0318729
ILMN_1726107	cg06926735	UBE2V1	20	48732667	1.033	0.0425439
ILMN_2109708	cg17285325	TYMP	22	50968343	1.035	0.0517016
ILMN_2386179	cg23662675	ZMYND8	20	45985596	1.04	0.0554864
ILMN_1652407	cg23662675	ZMYND8	20	45985596	1.025	0.0578775
ILMN_1813423	cg14654875	NAA60	16	3493997	1.048	0.0597923
ILMN_2360229	cg11299964	MAPKAP1	9	128469783	-1.026	0.0642355
ILMN_1659405	cg22809047	RPL31	2	101618261	-1.092	0.0661851
ILMN_1664016	cg27377450	ARHGEF18	19	7446301	1.009	0.0664233
ILMN_1758418	cg09646392	TNFSF13B	13	108921052	1.04	0.0749625
ILMN_2403664	cg08030082	POMC	2	25391839	1.025	0.0942932
ILMN_1796245	cg15341340	DNASE2	19	12992237	-1.027	0.0947577
ILMN_1761262	cg13828047	MPI	15	75182130	-1.027	0.0989348
ILMN_2412281	cg20305610	PDLIM5	4	95373302	1.034	0.100442
ILMN_1740165	cg13682722	C14orf102	14	90798568	1.023	0.137446
ILMN_2223805	cg13975369	CEP41	7	130080553	-1.026	0.137446
ILMN_1662848	cg22197830	TXNDC15	5	134209784	-1.027	0.144303
ILMN_2355463	cg22432269	CYFIP1	15	22892697	-1.022	0.176696
ILMN_2415439	cg20100381	NAE1	16	66864408	-1.048	0.193091
ILMN_1656045	cg21801378	CELF6	15	72612125	1.03	0.198452
ILMN_1783852	cg10940099	CD164	6	109703938	1.017	0.207278
ILMN_1807304	cg14423778	MBNL1	3	151985433	-1.04	0.209477
ILMN_2182704	cg14727952	BIRC2	11	102218358	1.03	0.248598
ILMN_1797209	cg13975369	CEP41	7	130080553	1.028	0.26139
ILMN_2045911	cg26043391	FBXO28	1	224302174	-1.027	0.263516
ILMN_1797974	cg15185286	AIG1	6	143381675	1.015	0.264464
ILMN_1759023	cg09785172	WFS1	4	6271658	-1.036	0.269515
ILMN_2308689	cg14424579	AGBL5	2	27274309	-1.012	0.288559
ILMN_1691526	cg11299964	MAPKAP1	9	128469783	-1.012	0.294785
ILMN_1735155	cg23180365	GLB1	3	33138627	1.013	0.344293
ILMN_1812776	cg26043391	FBXO28	1	224302174	-1.018	0.359102
ILMN_1700584	cg11025793	IER2	19	13262015	-1.009	0.381206
ILMN_2066858	cg09646392	TNFSF13B	13	108921052	1.028	0.392551
ILMN_2313158	cg14423778	MBNL1	3	151985433	-1.027	0.40718
ILMN_2228044	cg16984944	TBC1D23	3	99979425	1.025	0.413241
ILMN_1761968	cg12830694	PPP1R14A	19	38747796	1.013	0.449279
ILMN_1690939	cg17285325	TYMP	22	50968343	1.023	0.50978
ILMN_2150187	cg11388238	KCTD18	2	201375098	1.012	0.542818
ILMN_2209766	cg10523019	RHBDD1	2	227700458	-1.008	0.639155
ILMN_1849013	cg21950518	IL6ST	5	55290746	1.006	0.673262
ILMN_1753164	cg19722847	IPO8	12	30849114	-1.013	0.691779
ILMN_2397721	cg23180365	GLB1	3	33138627	1.008	0.704416
ILMN_1731518	cg05590257	PLD6	17	17109570	1.009	0.720688
ILMN_1765578	cg24262469	TIPARP	3	156391694	-1.006	0.766659
ILMN_1736751	cg26723847	VPS26B	11	134095652	1.002	0.776052
ILMN_2154287	cg20240860	ACCS	11	44087423	-1.006	0.79103
ILMN_1687743	cg16034652	BTBD7	14	93798309	1.004	0.860671
ILMN_2391750	cg19008809	SFMBT1	3	53080682	-1.012	0.918633
ILMN_2374076	cg13682722	C14orf102	14	90798568	1.008	0.945778
ILMN_1703330	cg23941599	FEM1C	5	114880796	1.006	0.961617
ILMN_1741585	cg19008809	SFMBT1	3	53080682	-1.008	0.964154
