# Supplementary material for: Lifetime stress accelerates epigenetic aging in an urban, African American cohort: relevance of glucocorticoid signaling
Source: Genome Biol. 2015 Dec 17;16:266. doi: 10.1186/s13059-015-0828-5 (PMC4699359; doi:10.1186/s13059-015-0828-5)
Supplement: Additional file 3: Table S3. — WebGestalt Disease enrichment analysis of the set of unique DEX-regulated genes (n = 139) with TSS near epigenetic clock CpGs. For the primary analysis, we used as reference the set of genes expressed above background in our peripheral blood gene expression arrays. This analysis was repeated using a more condensed background comprised only of the genes neighboring 21 K CpGs that showed DEX-induced mRNA expression changes (n = 5,443). While this post-hoc analysis yielded no statistically significant results after correction for multiple testing (P values presented in the last column), the top 10 diseases were very similar (with higher but nominally significant P values for the top three hits) with the analysis using the broader reference set of genes. (XLSX 10 kb) [file 13059_2015_828_MOESM3_ESM.xlsx]

## Sheet: Sheet1
Disease	Number of Genes	EntrezGene ID	Statistics for significant diseases (enrichment analysis using as reference the genes expressed above background in peripheral blood)	Top-10 disease enrichment analysis using the condensed reference set of DEX-regulated genes close to 21K CpGs
Coronary Disease	6	58191 1463 22937 6403 2053 3674	C = 105; O = 6; E = 1.55; R = 3.88; nominal p = 0.0045; FDR-adjusted p = 0.0270	nominal p = 0.0466; FDR-adjusted p = 0.1810
Leukemia, Myeloid, Acute	7	4330 973 4299 7704 239 6256 4302	C = 134; O = 7 ;E = 1.97; R = 3.55; nominal p = 0.0036; FDR-adjusted p = 0.0270	nominal p = 0.0257; FDR-adjusted p = 0.1810
Coronary Artery Disease	6	58191 1463 22937 6403 2053 3674	C = 106; O = 6; E = 1.56; R = 3.84; nominal p = 0.0047; FDR-adjusted p = 0.0270	nominal p = 0.0488; FDR-adjusted p = 0.1810
Arterial Occlusive Diseases	6	10365 58191 22937 6403 2053 3674	C = 103; O = 6; E = 1.52; R = 3.95; nominal p = 0.0041; FDR-adjusted p = 0.0270	NA
Myocardial Ischemia	6	58191 1463 22937 6403 2053 3674	C = 111; O = 6; E = 1.64; R = 3.67; nominal p = 0.0059; FDR-adjusted p = 0.0271	nominal p = 0.0557; FDR-adjusted p = 0.1810
Arteriosclerosis	5	10365 58191 22937 6403 2053	C = 97; O = 5; E = 1.43; R = 3.50; nominal p = 0.0141; FDR-adjusted p = 0.0388	NA
Necrosis	8	7335 10365 58191 4217 8738 115650 329 128178	C = 211; O = 8; E = 3.11; R = 2.57; nominal p = 0.0127; FDR-adjusted p = 0.0388	nominal p = 0.3347; FDR-adjusted p = 0.4351
Leukemia, Myeloid	7	4330 973 4299 2889 7704 239 2242	C = 176; O = 7; E = 2.59; R = 2.70; nominal p = 0.0152; FDR-adjusted p = 0.0388	nominal p = 0.1570; FDR-adjusted p = 0.2916
Heart Diseases	6	58191 22937 6403 2053 3674 4607	C = 129; O = 6; E = 1.90; R = 3.16; nominal p = 0.0119; FDR-adjusted p = 0.0388	NA
